# Supplementary material for: Anti-Vascular Endothelial Growth Factor Antibody Suppresses ERK and NF-κB Activation in Ischemia-Reperfusion Lung Injury
Source: PLoS One. 2016 Aug 11;11(8):e0159922. doi: 10.1371/journal.pone.0159922 (PMC4981443; doi:10.1371/journal.pone.0159922)
Supplement: S1 File — Lung weight/body weight and wet/dry weight was significantly increased in the IR group (p<0.05) and decreased in the B5-IR (p<0.05). The microvascular permeability was significantly increased in the IR group and decreased in the B5-IR group (5 mg/kg) (p<0.05). (XLS) [file pone.0159922.s001.xls]

## Sheet: LW Kf
Group		BW(g)	LW (g)	LW/BW(g)	W	D	W/D	KF1	KF2	KF% change
1	CTRL	285.98	1.1404	0.00398769	0.1491	0.0309	4.82524	0.206	0.213	3.39806
1	CTRL	302.8	1.3174	0.00435073	0.1534	0.031	4.94839	0.10288	0.11888	15.5521
1	CTRL	230.7	1.1566	0.00501344	0.1518	0.0268	5.66418	0.227	0.264	16.2996
1	CTRL	297.13	1.3224	0.00445058	0.1588	0.034	4.67059	0.31321	0.32481	3.7037
1	CTRL	277.94	0.9481	0.00341117	0.1229	0.0247	4.97571	0.164862	0.18318	11.1111
1	CTRL	311.02	1.228	0.0039483	0.1536	0.0289	5.31488	0.176314	0.193105	9.52381
1	CTRL	311.2	1.0769	0.00346048	0.1485	0.0301	4.93355	0.129797	0.136511	5.17241
1	CTRL	362.42	1.1206	0.00309199	0.1299	0.0251	5.1753	0.120918	0.120918	-1.1477e-14
2	B5-CTRL	353.3	1.3531	0.00382989	0.202	0.0372	5.43011	0.152841	0.266658	74.4681
2	B5-CTRL	346	1.1528	0.00333179	0.2588	0.0373	6.93834	0.138889	0.271164	95.2381
2	B5-CTRL	322.62	1.174	0.00363896	0.1741	0.0347	5.01729	0.156252	0.234378	50
2	B5-CTRL	318.28	1.2774	0.00401345	0.198	0.0383	5.16971	0.246254	0.312215	26.7857
2	B5-CTRL	327.46	1.5105	0.00461278	0.1959	0.03688	5.31182	0.139742	0.225737	61.5385
2	B5-CTRL	306.37	1.4008	0.00457225	0.2029	0.0417	4.86571	0.176704	0.190297	7.69231
2	B5-CTRL	344.42	1.4767	0.0042875	0.1751	0.0343	5.10496	0.151932	0.134813	-11.2676
2	B5-CTRL	329.39	1.2082	0.00366799	0.1641	0.0311	5.27653	0.196075	0.207216	5.68182
3	IR	262.19	2.8941	0.0110382	0.3244	0.0414	7.83575	0.21668	0.54169	149.995
3	IR	285.92	1.1592	0.00405428	0.1535	0.0234	6.55983	0.1213	0.55111	354.336
3	IR	251.1	1.4614	0.00581999	0.1955	0.032	6.10938	0.21	0.783	272.857
3	IR	265.5	2.8225	0.0106309	0.3267	0.042	7.77857	0.11323	0.46624	311.764
3	IR	314.36	2.83463	0.00901714	0.3057	0.0391	7.81841	0.277673	0.473959	70.6897
3	IR	285.34	2.90375	0.0101765	0.2512	0.0328	7.65854	0.197	0.555	181.726
3	IR	305	3.87247	0.0126966	0.2794	0.035	7.98287	0.241	0.897	272.199
3	IR	310	3.28477	0.010596	0.289843	0.039	7.43186	0.175	0.426	143.429
4	B1-IR	376.93	1.697	0.00450216	0.2825	0.0473	5.97252	0.203672	0.722109	254.545
4	B1-IR	314.75	3.4433	0.0109398	0.4244	0.0565	7.5115	0.0831774	0.51	513.147
4	B1-IR	337.72	1.8134	0.00536954	0.2235	0.0388	5.76031	0.0797172	0.411173	415.789
4	B1-IR	348.35	3.1634	0.0090811	0.4641	0.056	8.2875	0.143254	0.51	256.012
4	B1-IR	367.78	2.0388	0.00554353	0.2297	0.0402	5.71393	0.176297	0.536236	204.167
4	B1-IR	333.41	1.6728	0.00501725	0.2269	0.0418	5.42823	0.119775	0.403688	237.037
4	B1-IR	345.66	1.9312	0.00558699	0.2467	0.0435	5.67126	0.142087	0.463328	226.087
4	B1-IR	107.9	1.8128	0.0168007	0.2271	0.0409	5.55257	0.128231	0.580414	352.632
5	B5-IR	331.44	1.6781	0.00506306	0.1943	0.0353	5.50425	0.0958222	0.255526	166.667
5	B5-IR	349.65	1.5524	0.00443987	0.1938	0.0348	5.56897	0.168331	0.359616	113.636
5	B5-IR	343.29	1.4784	0.00430656	0.1933	0.0371	5.21024	0.178072	0.399626	124.419
5	B5-IR	352.13	1.6445	0.00467015	0.2272	0.0408	5.56863	0.190879	0.251709	31.8681
5	B5-IR	337.77	1.4132	0.00418391	0.2038	0.0399	5.10777	0.121636	0.28961	138.095
5	B5-IR	374.39	1.7339	0.00463127	0.2218	0.042	5.28095	0.0993896	0.453735	356.522
5	B5-IR	319.08	1.5121	0.00473894	0.1719	0.0305	5.63607	0.246767	0.381751	54.7009
5	B5-IR	318.56	1.5252	0.0047878	0.1776	0.0338	5.25444	0.100756	0.24751	145.652
6	IR-B5	348	3.9443	0.0113342	0.4497	0.0656	6.85518	0.107527	0.614169	471.177
6	IR-B5	329	1.5131	0.00459909	0.1699	0.0319	5.32602	0.0963855	0.248996	158.333
6	IR-B5	322.72	1.8513	0.00573655	0.1899	0.0343	5.53644	0.138644	0.448555	223.529
6	IR-B5	338.38	3.6288	0.010724	0.3034	0.0439	6.91116	0.212074	0.564543	166.201
6	IR-B5	338.45	1.49	0.00440242	0.1482	0.0312	4.75	0.0942396	0.267012	183.333
6	IR-B5	318.27	1.9388	0.00609168	0.2606	0.0365	7.13973	0.0989438	0.737002	644.869
6	IR-B5	295.69	2.8669	0.00969563	0.2715	0.045	6.03333	0.130996	0.88329	574.286
6	IR-B5	299.36	2.8013	0.00935763	0.3453	0.0543	6.35912	0.129749	0.856526	560.142
