# Supplementary material for: Anti-Vascular Endothelial Growth Factor Antibody Suppresses ERK and NF-κB Activation in Ischemia-Reperfusion Lung Injury
Source: PLoS One. 2016 Aug 11;11(8):e0159922. doi: 10.1371/journal.pone.0159922 (PMC4981443; doi:10.1371/journal.pone.0159922)
Supplement: S2 File — Neutrophilic infiltration was quantified and reported as N/E ratio. It was markedly increased in the IR group (p<0.05) and significantly decreased in B5-IR group (p<0.05 compared to the IR group). (XLS) [file pone.0159922.s002.xls]

## Sheet: LW Kf
Group		Neutrophil	epithelial cell	N/E
1	CTRL	129	137	0.941606
1	CTRL	78	149	0.52349
1	CTRL	107	133	0.804511
1	CTRL	104	151	0.688742
1	CTRL	71	124	0.572581
1	CTRL	117	135	0.866667
1	CTRL	98	163	0.601227
1	CTRL	97	128	0.757812
2	B5-CTRL	82	93	0.88172
2	B5-CTRL	135	140	0.964286
2	B5-CTRL	87	102	0.852941
2	B5-CTRL	151	161	0.937888
2	B5-CTRL	134	160	0.8375
2	B5-CTRL	122	133	0.917293
2	B5-CTRL	109	140	0.778571
2	B5-CTRL	104	110	0.945455
3	IR	281	57	4.92982
3	IR	299	46	6.5
3	IR	286	73	3.91781
3	IR	248	71	3.49296
3	IR	268	52	5.15385
3	IR	327	43	7.60465
3	IR	386	54	7.14815
3	IR	319	54	5.90741
4	B1-IR	213	54	3.94444
4	B1-IR	199	61	3.2623
4	B1-IR	254	72	3.52778
4	B1-IR	239	64	3.73438
4	B1-IR	279	62	4.5
4	B1-IR	291	43	6.76744
4	B1-IR	254	51	4.98039
4	B1-IR	210	67	3.13433
5	B5-IR	148	105	1.40952
5	B5-IR	158	121	1.30579
5	B5-IR	188	103	1.82524
5	B5-IR	162	104	1.55769
5	B5-IR	137	86	1.59302
5	B5-IR	168	99	1.69697
5	B5-IR	172	112	1.53571
5	B5-IR	175	90	1.94444
6	IR-B5	289	61	4.7377
6	IR-B5	254	51	4.98039
6	IR-B5	187	75	2.49333
6	IR-B5	165	62	2.66129
6	IR-B5	264	42	6.28571
6	IR-B5	215	51	4.21569
6	IR-B5	238	53	4.49057
6	IR-B5	293	64	4.57812
