# Supplementary material for: Anti-Vascular Endothelial Growth Factor Antibody Suppresses ERK and NF-κB Activation in Ischemia-Reperfusion Lung Injury
Source: PLoS One. 2016 Aug 11;11(8):e0159922. doi: 10.1371/journal.pone.0159922 (PMC4981443; doi:10.1371/journal.pone.0159922)
Supplement: S3 File — The levels of VEGF and ERK was significantly increased after IR (both p<0.05). However, the IR-induced expression of VEGF and ERK was attenuated in B5-IR (both p<0.05). (XLS) [file pone.0159922.s003.xls]

## Sheet: mediator
Group	Group	VEGF	ERK
1	CTRL	0.0706337	0.097089
1	CTRL	0.0688306	0.134511
1	CTRL	0.0541921	0.0763966
1	CTRL	0.0646581	0.165487
1	CTRL	0.0476976	0.225149
1	CTRL	0.0404673	0.10524
2	B5-CTRL	0.0443261	0.374106
2	B5-CTRL	0.0704992	0.308465
2	B5-CTRL	0.0662293	0.12293
2	B5-CTRL	0.0631318	0.321558
2	B5-CTRL	0.0499844	0.215432
2	B5-CTRL	0.063634	0.285795
3	IR	0.0840226	0.757893
3	IR	0.0699795	0.834841
3	IR	0.0914355	0.653519
3	IR	0.0993338	1.50876
3	IR	0.0673547	1.15983
3	IR	0.0825638	1.44688
4	B1-IR	0.079521	0.793214
4	B1-IR	0.062433	0.643745
4	B1-IR	0.07201	1.33279
4	B1-IR	0.063188	1.43452
4	B1-IR	0.08103	0.654457
4	B1-IR	0.06917	0.465459
5	B5-IR	0.0647675	0.336742
5	B5-IR	0.0675995	0.495449
5	B5-IR	0.0565683	0.303629
5	B5-IR	0.0536094	0.213547
5	B5-IR	0.063365	0.257986
5	B5-IR	0.0626543	0.323599
6	IR-B5	0.0652007	0.827254
6	IR-B5	0.0975784	0.893191
6	IR-B5	0.0858709	1.212
6	IR-B5	0.0591537	1.163
6	IR-B5	0.0709903	0.991
6	IR-B5	0.0522829	1.051
