# Supplementary material for: Anti-Vascular Endothelial Growth Factor Antibody Suppresses ERK and NF-κB Activation in Ischemia-Reperfusion Lung Injury
Source: PLoS One. 2016 Aug 11;11(8):e0159922. doi: 10.1371/journal.pone.0159922 (PMC4981443; doi:10.1371/journal.pone.0159922)
Supplement: S4 File — Total protein concentration and TNF-α in BALF were significantly increased in IR (both p<0.05). Preconditioning anti-VEGF antibody (5 mg/kg) decreased IR-induced total protein concentration and TNF-α in BALF (both p<0.05). (XLS) [file pone.0159922.s004.xls]

## Sheet: mediator
Group	Group	Total protein	TNF
1	CTRL	351.854	7047.64
1	CTRL	122.62	7690.04
1	CTRL	240.71	6008.12
1	CTRL	324.866	7771.8
1	CTRL	431.82	8139.72
1	CTRL	316.943	7462.28
2	B5-CTRL	83.4539	10142.8
2	B5-CTRL	334.19	6700.16
2	B5-CTRL	138.945	8501.8
2	B5-CTRL	490.385	5573.04
2	B5-CTRL	151.276	4337.88
2	B5-CTRL	204.711	8814.24
3	IR	1229.86	11149.4
3	IR	1332.61	11420.9
3	IR	2858.65	12467.2
3	IR	1389.84	11591.2
3	IR	1647.22	10523.9
3	IR	2984	12544.6
4	B1-IR	1270.86	9885.88
4	B1-IR	1223.02	10754.8
4	B1-IR	1369.63	12682
4	B1-IR	1422.09	13850
4	B1-IR	1207.59	12471.8
4	B1-IR	1503.88	9436.2
5	B5-IR	681.274	7579.08
5	B5-IR	609.864	7605.36
5	B5-IR	358.852	8189.36
5	B5-IR	510.938	8519.32
5	B5-IR	543.237	8022.92
5	B5-IR	354.742	7219.92
6	IR-B5	2524.56	15308.6
6	IR-B5	702.279	11396.4
6	IR-B5	205.294	9694.83
6	IR-B5	1850.08	8355.03
6	IR-B5	1802.75	15246.1
6	IR-B5	1944.74	8806.1
