# Supplementary material for: Anti-Vascular Endothelial Growth Factor Antibody Suppresses ERK and NF-κB Activation in Ischemia-Reperfusion Lung Injury
Source: PLoS One. 2016 Aug 11;11(8):e0159922. doi: 10.1371/journal.pone.0159922 (PMC4981443; doi:10.1371/journal.pone.0159922)
Supplement: S5 File — After IR, the cytoplasmic level of phosphorylated NF-κB p65 was increased, whereas IκB-α was significantly suppressed (both p<0.05). Preconditioning anti-VEGF antibody group (5mg/kg) restored IκB-α and reduced phosphorylated NF-κB p65 levels (both p<0.05). (XLS) [file pone.0159922.s005.xls]

## Sheet: mediator
Group	Group	NFKB	Ikb	ERK
1	CTRL	0.786091	0.581779	0.097089
1	CTRL	1.25802	0.685096	0.134511
1	CTRL	0.244237	0.776977	0.0763966
1	CTRL	0.358795	0.445791	0.165487
1	CTRL	1.42678	0.531882	0.225149
1	CTRL	0.614754	1.21642	0.10524
2	B5-CTRL	1.24423	0.703311	0.374106
2	B5-CTRL	1.00563	0.842245	0.308465
2	B5-CTRL	0.419449	0.540701	0.12293
2	B5-CTRL	0.720749	0.372108	0.321558
2	B5-CTRL	0.825414	0.555806	0.215432
2	B5-CTRL	1.49319	0.26548	0.285795
3	IR	2.73714	0.345073	0.757893
3	IR	1.51598	0.292126	0.834841
3	IR	1.83962	0.124218	0.653519
3	IR	2.62435	0.171562	1.50876
3	IR	3.16899	0.140444	1.15983
3	IR	2.23847	0.34506	1.44688
4	B1-IR	2.46331	0.21774	0.793214
4	B1-IR	2.24714	0.155504	0.643745
4	B1-IR	2.0441	0.134708	1.33279
4	B1-IR	1.44025	0.373191	1.43452
4	B1-IR	1.97835	0.341782	0.654457
4	B1-IR	1.55547	0.345944	0.465459
5	B5-IR	0.650126	0.422994	0.336742
5	B5-IR	1.00927	0.865325	0.495449
5	B5-IR	0.785406	0.512778	0.303629
5	B5-IR	1.79211	0.380371	0.213547
5	B5-IR	0.921472	0.736988	0.257986
5	B5-IR	1.30095	0.847258	0.323599
6	IR-B5	3.14184	0.140444	0.827254
6	IR-B5	4.01587	0.373191	0.893191
6	IR-B5	1.72415	0.256	1.212
6	IR-B5	2.3881	0.231	1.163
6	IR-B5	2.46009	0.212	0.991
6	IR-B5	2.1206	0.156	1.051
