# Supplementary material for: Anti-Vascular Endothelial Growth Factor Antibody Suppresses ERK and NF-κB Activation in Ischemia-Reperfusion Lung Injury
Source: PLoS One. 2016 Aug 11;11(8):e0159922. doi: 10.1371/journal.pone.0159922 (PMC4981443; doi:10.1371/journal.pone.0159922)
Supplement: S6 File — The mean alveolar space area was without significant differences between these six groups (all p>0.05). (XLS) [file pone.0159922.s006.xls]

## Sheet: Sheet2
Group	Group	Alveolar area	Group	Group	Alveolar area	Group	Group	Alveolar area	Group	Group	Alveolar area	Group	Group	Alveolar area	Group	Group	Alveolar area
1	CTRL	0.762503	2	B5-CTRL	1.0901	3	IR	2.69634	4	B1-IR	2.15049	5	B5-IR	0.48614	6	IR-B5	1.78651
1	CTRL	0.190249	2	B5-CTRL	0.998653	3	IR	1.19738	4	B1-IR	0.434531	5	B5-IR	1.29365	6	IR-B5	1.05577
1	CTRL	0.399724	2	B5-CTRL	1.32033	3	IR	0.957213	4	B1-IR	0.794823	5	B5-IR	0.73149	6	IR-B5	0.653863
1	CTRL	0.141116	2	B5-CTRL	1.66545	3	IR	0.598297	4	B1-IR	0.733074	5	B5-IR	0.43859	6	IR-B5	1.22189
1	CTRL	3.68937	2	B5-CTRL	0.780256	3	IR	0.620445	4	B1-IR	0.765795	5	B5-IR	0.371689	6	IR-B5	0.885087
1	CTRL	0.159965	2	B5-CTRL	0.509223	3	IR	0.559814	4	B1-IR	0.918673	5	B5-IR	0.539218	6	IR-B5	0.657512
1	CTRL	1.93403	2	B5-CTRL	0.880885	3	IR	0.974491	4	B1-IR	0.292913	5	B5-IR	2.05735	6	IR-B5	1.67206
1	CTRL	1.47663	2	B5-CTRL	1.50312	3	IR	0.796054	4	B1-IR	0.470244	5	B5-IR	1.07429	6	IR-B5	1.98979
1	CTRL	0.678185	2	B5-CTRL	0.842403	3	IR	1.50446	4	B1-IR	1.33403	5	B5-IR	0.713245	6	IR-B5	1.14799
1	CTRL	0.986931	2	B5-CTRL	0.902669	3	IR	0.682175	4	B1-IR	0.537974	5	B5-IR	0.508256	6	IR-B5	1.2782
1	CTRL	0.0610706	2	B5-CTRL	0.862749	3	IR	2.87494	4	B1-IR	1.17464	5	B5-IR	0.716838	6	IR-B5	0.823051
1	CTRL	0.64564	2	B5-CTRL	0.770636	3	IR	0.289646	4	B1-IR	0.273385	5	B5-IR	1.57287	6	IR-B5	0.7572
1	CTRL	0.3477	2	B5-CTRL	0.910741	3	IR	0.731497	4	B1-IR	0.514752	5	B5-IR	0.580686	6	IR-B5	1.01198
1	CTRL	2.87308	2	B5-CTRL	2.09307	3	IR	1.22974	4	B1-IR	0.488892	5	B5-IR	0.369615	6	IR-B5	1.45767
1	CTRL	0.563961	2	B5-CTRL	1.36268	3	IR	1.3455	4	B1-IR	0.98007	5	B5-IR	0.668736	6	IR-B5	0.920003
1	CTRL	0.883639	2	B5-CTRL	0.237969	3	IR	0.49667	4	B1-IR	0.700352	5	B5-IR	1.38474	6	IR-B5	1.06738
1	CTRL	1.05981	2	B5-CTRL	0.292596	3	IR	0.783645	4	B1-IR	1.51083	5	B5-IR	1.24472	6	IR-B5	1.11291
1	CTRL	0.646771	2	B5-CTRL	0.329751	3	IR	0.327501	4	B1-IR	0.46866	5	B5-IR	1.15667	6	IR-B5	0.458218
1	CTRL	2.79279	2	B5-CTRL	1.95971	3	IR	0.877105	4	B1-IR	0.796758	5	B5-IR	1.84932	6	IR-B5	1.47326
1	CTRL	1.34556	2	B5-CTRL	1.47769	3	IR	0.625471	4	B1-IR	3.22837	5	B5-IR	0.71283	6	IR-B5	1.40169
1	CTRL	0.823825	2	B5-CTRL	0.394773	3	IR	0.538609	4	B1-IR	0.780397	5	B5-IR	1.04499	6	IR-B5	1.25564
1	CTRL	0.460669	2	B5-CTRL	0.597356	3	IR	0.368497	4	B1-IR	0.729555	5	B5-IR	1.16635	6	IR-B5	0.664396
1	CTRL	0.258985	2	B5-CTRL	1.52656	3	IR	0.807992	4	B1-IR	0.78198	5	B5-IR	0.83281	6	IR-B5	0.82952
1	CTRL	1.56899	2	B5-CTRL	1.19626	3	IR	0.887315	4	B1-IR	2.01397	5	B5-IR	1.15709	6	IR-B5	0.394607
1	CTRL	0.670772	2	B5-CTRL	0.753717	3	IR	0.557301	4	B1-IR	0.667806	5	B5-IR	0.292762	6	IR-B5	0.988092
1	CTRL	0.742146	2	B5-CTRL	1.40935	3	IR	0.824485	4	B1-IR	0.544659	5	B5-IR	1.46105	6	IR-B5	0.473893
1	CTRL	0.158457	2	B5-CTRL	2.0255	3	IR	0.397713	4	B1-IR	0.705805	5	B5-IR	0.761071	6	IR-B5	0.878286
1	CTRL	0.727695	2	B5-CTRL	0.652757	3	IR	1.63593	4	B1-IR	1.18537	5	B5-IR	0.967718	6	IR-B5	0.895868
1	CTRL	1.09563	2	B5-CTRL	1.00252	3	IR	0.528399	4	B1-IR	3.15712	5	B5-IR	0.983752	6	IR-B5	0.465185
1	CTRL	1.85285	2	B5-CTRL	0.487992	3	IR	1.87736	4	B1-IR	0.622594	5	B5-IR	2.35274	6	IR-B5	0.783159

## Sheet: Sheet1
	control		C+A5			IR			A1+IR			A5+IR			IR+A 5mg
1	606.8	0.762503	985.8	867.504	1.0901	1716.6	2145.75	2.69634	1222.4	1711.36	2.15049	351.7	386.87	0.48614	2154.1	1421.71	1.78651
2	151.4	0.190249	903.1	794.728	0.998653	762.3	952.875	1.19738	247	345.8	0.434531	935.9	1029.49	1.29365	1273	840.18	1.05577
3	318.1	0.399724	1194	1050.72	1.32033	609.4	761.75	0.957213	451.8	632.52	0.794823	529.2	582.12	0.73149	788.4	520.344	0.653863
4	112.3	0.141116	1506.1	1325.37	1.66545	380.9	476.125	0.598297	416.7	583.38	0.733074	317.3	349.03	0.43859	1473.3	972.378	1.22189
5	2936	3.68937	705.6	620.928	0.780256	395	493.75	0.620445	435.3	609.42	0.765795	268.9	295.79	0.371689	1067.2	704.352	0.885087
6	127.3	0.159965	460.5	405.24	0.509223	356.4	445.5	0.559814	522.2	731.08	0.918673	390.1	429.11	0.539218	792.8	523.248	0.657512
7	1539.1	1.93403	796.6	701.008	0.880885	620.4	775.5	0.974491	166.5	233.1	0.292913	1488.4	1637.24	2.05735	2016.1	1330.63	1.67206
8	1175.1	1.47663	1359.3	1196.18	1.50312	506.8	633.5	0.796054	267.3	374.22	0.470244	777.2	854.92	1.07429	2399.2	1583.47	1.98979
9	539.7	0.678185	761.8	670.384	0.842403	957.8	1197.25	1.50446	758.3	1061.62	1.33403	516	567.6	0.713245	1384.2	913.572	1.14799
10	785.4	0.986931	816.3	718.344	0.902669	434.3	542.875	0.682175	305.8	428.12	0.537974	367.7	404.47	0.508256	1541.2	1017.19	1.2782
11	48.6	0.0610706	780.2	686.576	0.862749	1830.3	2287.88	2.87494	667.7	934.78	1.17464	518.6	570.46	0.716838	992.4	654.984	0.823051
12	513.8	0.64564	696.9	613.272	0.770636	184.4	230.5	0.289646	155.4	217.56	0.273385	1137.9	1251.69	1.57287	913	602.58	0.7572
13	276.7	0.3477	823.6	724.768	0.910741	465.7	582.125	0.731497	292.6	409.64	0.514752	420.1	462.11	0.580686	1220.2	805.332	1.01198
14	2286.4	2.87308	1892.8	1665.66	2.09307	782.9	978.625	1.22974	277.9	389.06	0.488892	267.4	294.14	0.369615	1757.6	1160.02	1.45767
15	448.8	0.563961	1232.3	1084.42	1.36268	856.6	1070.75	1.3455	557.1	779.94	0.98007	483.8	532.18	0.668736	1109.3	732.138	0.920003
16	703.2	0.883639	215.2	189.376	0.237969	316.2	395.25	0.49667	398.1	557.34	0.700352	1001.8	1101.98	1.38474	1287	849.42	1.06738
17	843.4	1.05981	264.6	232.848	0.292596	498.9	623.625	0.783645	858.8	1202.32	1.51083	900.5	990.55	1.24472	1341.9	885.654	1.11291
18	514.7	0.646771	298.2	262.416	0.329751	208.5	260.625	0.327501	266.4	372.96	0.46866	836.8	920.48	1.15667	552.5	364.65	0.458218
19	2222.5	2.79279	1772.2	1559.54	1.95971	558.4	698	0.877105	452.9	634.06	0.796758	1337.9	1471.69	1.84932	1776.4	1172.42	1.47326
20	1070.8	1.34556	1336.3	1175.94	1.47769	398.2	497.75	0.625471	1835.1	2569.14	3.22837	515.7	567.27	0.71283	1690.1	1115.47	1.40169
21	655.6	0.823825	357	314.16	0.394773	342.9	428.625	0.538609	443.6	621.04	0.780397	756	831.6	1.04499	1514	999.24	1.25564
22	366.6	0.460669	540.2	475.376	0.597356	234.6	293.25	0.368497	414.7	580.58	0.729555	843.8	928.18	1.16635	801.1	528.726	0.664396
23	206.1	0.258985	1380.5	1214.84	1.52656	514.4	643	0.807992	444.5	622.3	0.78198	602.5	662.75	0.83281	1000.2	660.132	0.82952
24	1248.6	1.56899	1081.8	951.984	1.19626	564.9	706.125	0.887315	1144.8	1602.72	2.01397	837.1	920.81	1.15709	475.8	314.028	0.394607
25	533.8	0.670772	681.6	599.808	0.753717	354.8	443.5	0.557301	379.6	531.44	0.667806	211.8	232.98	0.292762	1191.4	786.324	0.988092
26	590.6	0.742146	1274.5	1121.56	1.40935	524.9	656.125	0.824485	309.6	433.44	0.544659	1057	1162.7	1.46105	571.4	377.124	0.473893
27	126.1	0.158457	1831.7	1611.9	2.0255	253.2	316.5	0.397713	401.2	561.68	0.705805	550.6	605.66	0.761071	1059	698.94	0.878286
28	579.1	0.727695	590.3	519.464	0.652757	1041.5	1301.88	1.63593	673.8	943.32	1.18537	700.1	770.11	0.967718	1080.2	712.932	0.895868
29	871.9	1.09563	906.6	797.808	1.00252	336.4	420.5	0.528399	1794.6	2512.44	3.15712	711.7	782.87	0.983752	560.9	370.194	0.465185
30	1474.5	1.85285	441.3	388.344	0.487992	1195.2	1494	1.87736	353.9	495.46	0.622594	1702.1	1872.31	2.35274	944.3	623.238	0.783159
平均	795.767	0.999958	929.563	818.016	1.02792	606.76	758.45	0.953066	563.853	789.395	0.991951	711.187	782.305	0.983043	1224.27	808.02	1.01536
